# Supplementary material for: Novel RNA-methylase HNRNPC promotes gastric cancer tumorigenesis by triggering the lactate-induced ferroptosis resistance
Source: Front Immunol. 2025 Sep 4;16:1612935. doi: 10.3389/fimmu.2025.1612935 (PMC12443684; doi:10.3389/fimmu.2025.1612935)
Supplement: Supplementary file 1 [file DataSheet1.zip]

Archive with 27 entries (26 files):
- Raw data/
- Raw data/Figure 1e   .xlsx
- Raw data/Figure 2B  Lactate .xlsx
- Raw data/Figure 2C  pH .xlsx
- Raw data/Figure 3C  ECAR   .xlsx
- Raw data/Figure 3E      OCR     .xlsx
- Raw data/Figure 4F   TEM -1 .tif
- Raw data/Figure 4F   TEM -2.tif
- Raw data/Figure 4F   TEM -3.tif
- Raw data/Figure 4F   TEM -4.tif
- Raw data/Figure 5C   .xlsx
- Raw data/Figure 5G   .xlsx
- Raw data/Figure 6A.xlsx
- Raw data/Figure 6B  .xlsx
- Raw data/Figure 6D  OCR   .xlsx
- Raw data/Figure 7D Flu  -1.png
- Raw data/Figure 7D Flu  -2.png
- Raw data/Figure 7D Flu  -3.png
- Raw data/Figure 7D Flu  -4.png
- Raw data/Figure 7E mIHC  -1 .jpg
- Raw data/Figure 7E mIHC  -2 .jpg
- Raw data/Figure 7E mIHC  -3.jpg
- Raw data/Figure 7E mIHC  -4 .jpg
- Raw data/Figure 7E mIHC  -5 .jpg
- Raw data/Figure 7E mIHC  -6 .jpg
- Raw data/Figure 7E mIHC  -7 .jpg
- Raw data/Figure 7E mIHC  -8 .jpg
