# Supplementary material for: Novel RNA-methylase HNRNPC promotes gastric cancer tumorigenesis by triggering the lactate-induced ferroptosis resistance
Source: Front Immunol. 2025 Sep 4;16:1612935. doi: 10.3389/fimmu.2025.1612935 (PMC12443684; doi:10.3389/fimmu.2025.1612935)
Supplement: Supplementary file 1 [file DataSheet1.zip › Raw data/Figure 1e .xlsx]

## Sheet: Sheet1
		GAPDH			HNRNPC					△CT				△△CT				2-△△CT
GES-1	18.119	18.015	18.005		21.184	21.274	21.264		3.065	3.259	3.259	3.19433	-0.129333	0.0646667	0.0646667		1.09379	0.956166	0.956166
MKN74	18.024	18.013	18.313		19.156	19.687	19.735		1.132	1.674	1.422		-1.933	-1.585	-1.837		3.81848	3.00008	3.57266
HGC27	18.142	18.236	18.067		19.536	19.956	19.567		1.394	1.72	1.5		-1.671	-1.539	-1.759		3.18435	2.90593	3.38463
AGS	18.142	18.051	18.129		20.215	20.251	20.275		2.073	2.2	2.146		-0.992	-1.059	-1.113		1.98894	2.08349	2.16295
