# Supplementary material for: Novel RNA-methylase HNRNPC promotes gastric cancer tumorigenesis by triggering the lactate-induced ferroptosis resistance
Source: Front Immunol. 2025 Sep 4;16:1612935. doi: 10.3389/fimmu.2025.1612935 (PMC12443684; doi:10.3389/fimmu.2025.1612935)
Supplement: Supplementary file 1 [file DataSheet1.zip › Raw data/Figure 2B Lactate .xlsx]

## Sheet: Sheet1
Lactate production
		mmol/L		Fold Change
			mean
sh-NC		6.3	6.56667	0.959391
		5.9		0.898477
		7.5		1.14213
sh-1#		3.3		0.502538
		2.8		0.426396
		3.1		0.472081
sh-2#		2.6		0.395939
		3.8		0.57868
		3.4		0.517766
vector		6.7	6.8	0.985294
		7.1		1.04412
		6.6		0.970588
oe-		9.9		1.45588
		10.8		1.58824
		9.8		1.44118
