# Supplementary material for: Novel RNA-methylase HNRNPC promotes gastric cancer tumorigenesis by triggering the lactate-induced ferroptosis resistance
Source: Front Immunol. 2025 Sep 4;16:1612935. doi: 10.3389/fimmu.2025.1612935 (PMC12443684; doi:10.3389/fimmu.2025.1612935)
Supplement: Supplementary file 1 [file DataSheet1.zip › Raw data/Figure 2C pH .xlsx]

## Sheet: Sheet1
		pH
		sh-NC			sh-HNRNPC-1			sh-HNRNPC-2
	0 h	7.6	7.69	7.72	7.65	7.78	7.45	7.7	7.64	7.75
	48 h	6.8	6.69	6.84	7.2	7.27	7.12	7.1	7.25	7.04
