# Supplementary material for: Novel RNA-methylase HNRNPC promotes gastric cancer tumorigenesis by triggering the lactate-induced ferroptosis resistance
Source: Front Immunol. 2025 Sep 4;16:1612935. doi: 10.3389/fimmu.2025.1612935 (PMC12443684; doi:10.3389/fimmu.2025.1612935)
Supplement: Supplementary file 1 [file DataSheet1.zip › Raw data/Figure 3C ECAR .xlsx]

## Sheet: Sheet1
		Ctrl						sh-HNR
	Time : h				Mean	SD					Mean	SD
	10	36.4	37.5	33.5	35.8	1.68721		32	26	27	28.3333	2.62467
	20	34.5	36.4	40	36.9667	2.28084		34	25	26	28.3333	4.02768
	30	33.8	37.5	34.5	35.2667	1.60485		31	24	28	27.6667	2.86744
	40	109	114	112.1	111.7	2.06074		89	67	75	77	9.09212
	50	113	102	105	106.667	4.6428		86	71	84	80.3333	6.64998
	60	109	110	105	108	2.16025		79	65	83	75.6667	7.71722
	70	141	136	142	139.667	2.62467		92	86	103	93.6667	7.03957
	80	142	131	137	136.667	4.49691		88	110	93	97	9.4163
	90	138	128	129	131.667	4.49691		108	90	87	95	9.27362
	100	43	35	39	39	3.26599		34	26	30	30	3.26599
	110	38	42	43	41	2.16025		29	25	32	28.6667	2.86744
	120	43	41	39	41	1.63299		29	32	25	28.6667	2.86744
		sh-HNR + Lac						sh-HNR + CM
	Time : h				Mean	SD					Mean	SD
	10	36	32	31	33	2.16025		33	36	29	32.6667	2.86744
	20	30	28	33	30.3333	2.0548		32	33	28	31	2.16025
	30	31	33	34	32.6667	1.24722		32	34	29	31.6667	2.0548
	40	93	94	90	92.3333	1.69967		88	95	93	92	2.94392
	50	95	96	88	93	3.55903		96	94	90	93.3333	2.49444
	60	96	93	92	93.6667	1.69967		88	93	87	89.3333	2.62467
	70	113	120	108	113.667	4.92161		114	115	119	116	2.16025
	80	116	104	109	109.667	4.92161		112	121	110	114.333	4.78423
	90	112	113	117	114	2.16025		119	103	108	110	6.68331
	100	35	36	32	34.3333	1.69967		36	32	38	35.3333	2.49444
	110	34	36	37	35.6667	1.24722		30	36	33	33	2.44949
	120	33	34	35	34	0.816497		33	39	30	34	3.74166
