# Supplementary material for: Novel RNA-methylase HNRNPC promotes gastric cancer tumorigenesis by triggering the lactate-induced ferroptosis resistance
Source: Front Immunol. 2025 Sep 4;16:1612935. doi: 10.3389/fimmu.2025.1612935 (PMC12443684; doi:10.3389/fimmu.2025.1612935)
Supplement: Supplementary file 1 [file DataSheet1.zip › Raw data/Figure 3E OCR .xlsx]

## Sheet: Sheet1
		Ctrl						sh-HNR
	Time : h				Mean	SD					Mean	SD
	10	88	79	91	86	5.09902		105	108	93	102	6.48074
	20	93	81	87	87	4.89898		99	108	106	104.333	3.85861
	30	83	86	91	86.6667	3.29983		107	100	95	100.667	4.92161
	40	57	52	61	56.6667	3.68179		79	85	83	82.3333	2.49444
	50	62	57	64	61	2.94392		73	86	89	82.6667	6.94422
	60	62	53	52	55.6667	4.49691		82	89	93	88	4.54606
	70	176	172	169	172.333	2.86744		206	233	234	224.333	12.9701
	80	160	156	168	161.333	4.98888		226	250	219	231.667	13.2749
	90	165	172	177	171.333	4.92161		218	234	219	223.667	7.31817
	100	60	67	59	62	3.55903		78	87	86	83.6667	4.02768
	110	49	58	57	54.6667	4.02768		73	78	81	77.3333	3.29983
	120	46	56	59	53.6667	5.55778		70	80	79	76.3333	4.49691
		sh-HNR + Lac						sh-HNR + CM
	Time : h				Mean	SD					Mean	SD
	10	96	97	92	95	2.16025		94	96	85	91.6667	4.78423
	20	88	93	93	91.3333	2.35702		89	98	93	93.3333	3.68179
	30	96	89	93	92.6667	2.86744		93	88	96	92.3333	3.29983
	40	68	62	72	67.3333	4.10961		79	61	73	71	7.48331
	50	73	68	71	70.6667	2.0548		68	75	67	70	3.55903
	60	68	72	60	66.6667	4.98888		66	69	75	70	3.74166
	70	186	196	199	193.667	5.55778		197	186	188	190.333	4.78423
	80	193	199	185	192.333	5.73488		186	196	180	187.333	6.59966
	90	189	196	179	188	6.97615		186	193	184	187.667	3.85861
	100	76	69	78	74.3333	3.85861		72	69	78	73	3.74166
	110	73	78	69	73.3333	3.68179		69	79	72	73.3333	4.18994
	120	79	75	68	74	4.54606		70	73	73	72	1.41421
