# Supplementary material for: Novel RNA-methylase HNRNPC promotes gastric cancer tumorigenesis by triggering the lactate-induced ferroptosis resistance
Source: Front Immunol. 2025 Sep 4;16:1612935. doi: 10.3389/fimmu.2025.1612935 (PMC12443684; doi:10.3389/fimmu.2025.1612935)
Supplement: Supplementary file 1 [file DataSheet1.zip › Raw data/Figure 5C .xlsx]

## Sheet: Sheet1
						mRNA					△CT				△△CT				2-△△CT			* 100%
GLUT1	oe-NC	18.398	18.254	18.325		21.584	21.233	21.245		3.186	2.979	2.92	3.02833	0.157667	-0.0493333	-0.108333		0.896474	1.03479	1.07798		89.6474	103.479	107.798
	oe-HNRNPC	18.005	18.164	18.102		20.864	20.787	21.075		2.859	2.623	2.973		-0.327	-0.356	0.053		1.2544	1.27987	0.96393		125.44	127.987	96.393
						mRNA					△CT				△△CT				2-△△CT			* 100%
PKM2	oe-NC	18.085	17.834	17.931		21.564	21.424	21.475		3.479	3.59	3.544	3.53767	-0.0586667	0.0523333	0.00633333		1.0415	0.964375	0.99562		104.15	96.4375	99.562
	oe-HNRNPC	18.417	18.329	18.153		21.896	21.756	21.751		3.479	3.427	3.598		0	-0.163	0.054		1	1.11961	0.963262		100	111.961	96.3262
						mRNA					△CT				△△CT				2-△△CT			* 100%
MCT1	oe-NC	18.323	18.256	18.254		21.188	21.044	21.052		2.865	2.788	2.798	2.817	0.048	-0.029	-0.019		0.967276	1.0203	1.01326		96.7276	102.03	101.326
	oe-HNRNPC	18.534	18.254	18.398		20.075	19.632	20.002		1.541	1.378	1.604		-1.324	-1.41	-1.194		2.50359	2.65737	2.28786		250.359	265.737	228.786
						mRNA					△CT				△△CT				2-△△CT			* 100%
	oe-NC	18.173	18.205	18.365		20.452	20.487	20.754		2.279	2.282	2.389	2.31667	-0.0376667	-0.0346667	0.0723333		1.02645	1.02432	0.951099		102.645	102.432	95.1099
MCT4
	oe-HNRNPC	18.126	18.248	18.514		20.089	19.653	20.134		1.963	1.405	1.62		-0.316	-0.877	-0.769		1.24487	1.83655	1.70409		124.487	183.655	170.409
						mRNA													2-△△CT			* 100%
	oe-NC	17.832	18.263	17.915		21.086	21.543	21.137		3.254	3.28	3.222	3.252	0.002	0.028	-0.03		0.998615	0.980779	1.02101		99.8615	98.0779	102.101
LDHA
	oe-HNRNPC	18.106	18.006	18.115		20.893	20.812	21.025		2.787	2.806	2.91		-0.467	-0.474	-0.312		1.38223	1.38896	1.24143		138.223	138.896	124.143
