# Supplementary material for: Novel RNA-methylase HNRNPC promotes gastric cancer tumorigenesis by triggering the lactate-induced ferroptosis resistance
Source: Front Immunol. 2025 Sep 4;16:1612935. doi: 10.3389/fimmu.2025.1612935 (PMC12443684; doi:10.3389/fimmu.2025.1612935)
Supplement: Supplementary file 1 [file DataSheet1.zip › Raw data/Figure 5G .xlsx]

## Sheet: Sheet1
						MCT1 mRNA					△CT				△△CT				2-△△CT			* 100%
Ctrl	0 hour	18.206	18.429	18.332		21.574	21.578	21.589		3.368	3.149	3.257	3.258	0.11	-0.109	-0.001		0.926588	1.07848	1.00069		92.6588	107.848	100.069
	3 hour	18.242	18.275	18.324		21.845	21.757	21.745		3.603	3.482	3.421		0.235	0.333	0.164		0.849685	0.793884	0.892547		84.9685	79.3884	89.2547
	6 hour	18.434	18.325	18.254		22.354	22.134	22.231		3.92	3.809	3.977		0.552	0.66	0.72		0.682074	0.632878	0.607097		68.2074	63.2878	60.7097
	9 hour	18.574	18.346	18.364		22.867	22.456	22.358		4.293	4.11	3.994		0.925	0.961	0.737		0.526681	0.513701	0.599986		52.6681	51.3701	59.9986
						MCT1 mRNA					△CT				△△CT				2-△△CT			* 100%
sh-HNRNPC	0 hour	18.356	18.225	18.306		22.667	22.423	22.435		4.311	4.198	4.129	4.21267	0.0983333	-0.0146667	-0.0836667		0.934111	1.01022	1.05971		93.4111	101.022	105.971
	3 hour	18.241	18.064	18.253		22.934	22.698	22.924		4.693	4.634	4.671		0.382	0.436	0.542		0.767373	0.739181	0.686818		76.7373	73.9181	68.6818
	6 hour	18.424	18.467	18.152		23.752	23.885	23.586		5.328	5.418	5.434		1.017	1.22	1.305		0.494143	0.429283	0.404721		49.4143	42.9283	40.4721
	9 hour	18.204	18.253	18.278		23.928	23.954	23.869		5.724	5.701	5.591		1.413	1.503	1.462		0.37553	0.352819	0.36299		37.553	35.2819	36.299
						MCT1 mRNA					△CT				△△CT				2-△△CT			* 100%
sh-HNR+Lac	0 hour	18.164	18.115	18.102		22.425	22.349	22.466		4.261	4.234	4.364	4.28633	-0.0253333	-0.0523333	0.0776667		1.01771	1.03694	0.947589		101.771	103.694	94.7589
	3 hour	18.167	18.142	17.854		22.887	22.856	22.624		4.72	4.714	4.77		0.459	0.48	0.406		0.72749	0.716978	0.754713		72.749	71.6978	75.4713
	6 hour	18.441	18.247	18.341		23.683	23.305	23.586		5.242	5.058	5.245		0.981	0.824	0.881		0.506628	0.564874	0.542991		50.6628	56.4874	54.2991
	9 hour	18.234	18.024	18.135		23.568	23.416	23.648		5.334	5.392	5.513		1.073	1.158	1.149		0.47533	0.448133	0.450938		47.533	44.8133	45.0938
						MCT1 mRNA					△CT				△△CT				2-△△CT			* 100%
sh-HNR+CM	0 hour	18.242	18.215	18.142		22.432	22.323	22.425		4.19	4.108	4.283	4.19367	-0.00366667	-0.0856667	0.0893333		1.00254	1.06118	0.939957		100.254	106.118	93.9957
	3 hour	18.123	18.121	18.023		22.734	22.634	22.623		4.611	4.513	4.6		0.421	0.405	0.317		0.746907	0.755236	0.802737		74.6907	75.5236	80.2737
	6 hour	18.323	18.223	18.231		23.482	23.311	23.483		5.159	5.088	5.252		0.969	0.98	0.969		0.51086	0.50698	0.51086		51.086	50.698	51.086
	9 hour	18.023	18.144	18.232		23.438	23.231	23.624		5.415	5.087	5.392		1.225	0.979	1.109		0.427798	0.507331	0.463615		42.7798	50.7331	46.3615
