# Supplementary material for: Novel RNA-methylase HNRNPC promotes gastric cancer tumorigenesis by triggering the lactate-induced ferroptosis resistance
Source: Front Immunol. 2025 Sep 4;16:1612935. doi: 10.3389/fimmu.2025.1612935 (PMC12443684; doi:10.3389/fimmu.2025.1612935)
Supplement: Supplementary file 1 [file DataSheet1.zip › Raw data/Figure 6A.xlsx]

## Sheet: Sheet1
Cu (μmol/g protein)
			control	AZD3965	si-MCT1	si-MCT1+Lac	si-MCT1+Lac+sh-HNR	si-MCT1+Fer-1
			5	9.8	7.6	4.6	6.4	4.9
			4.8	10.2	8.1	4.3	6.9	5.4
			5.3	9.4	8.5	4.9	6.2	4.6
