# Supplementary material for: Novel RNA-methylase HNRNPC promotes gastric cancer tumorigenesis by triggering the lactate-induced ferroptosis resistance
Source: Front Immunol. 2025 Sep 4;16:1612935. doi: 10.3389/fimmu.2025.1612935 (PMC12443684; doi:10.3389/fimmu.2025.1612935)
Supplement: Supplementary file 1 [file DataSheet1.zip › Raw data/Figure 6B .xlsx]

## Sheet: Sheet1
			AZD3965			si-MCT1			si-MCT1+Lac			si-MCT1+Lac+sh-HNR			si-MCT1+Fer-1
		0 h	7.6	7.4	7.7	7.7	7.5	7.7	7.6	7.8	7.5	7.7	7.7	7.8	7.6	7.5	7.6
		48 h	7.6	7.4	7.5	7.1	7.3	7.3	6.4	6.6	6.4	6.8	6.8	6.7	6.5	6.6	6.4
