# Supplementary material for: Novel RNA-methylase HNRNPC promotes gastric cancer tumorigenesis by triggering the lactate-induced ferroptosis resistance
Source: Front Immunol. 2025 Sep 4;16:1612935. doi: 10.3389/fimmu.2025.1612935 (PMC12443684; doi:10.3389/fimmu.2025.1612935)
Supplement: Supplementary file 1 [file DataSheet1.zip › Raw data/Figure 6D OCR .xlsx]

## Sheet: Sheet1
		Ctrl						AZD3965
	Time : h				Mean	SD					Mean	SD
	10	90	93	91	91.3333	1.24722		115	112	117	114.667	2.0548
	20	89	96	93	92.6667	2.86744		109	107	114	110	2.94392
	30	85	87	84	85.3333	1.24722		111	106	114	110.333	3.29983
	40	57	52	61	56.6667	3.68179		76	73	79	76	2.44949
	50	56	52	62	56.6667	4.10961		76	72	79	75.6667	2.86744
	60	58	53	62	57.6667	3.68179		80	85	79	81.3333	2.62467
	70	171	165	176	170.667	4.49691		227	221	234	227.333	5.31246
	80	162	156	167	161.667	4.49691		221	214	226	220.333	4.92161
	90	165	161	172	166	4.54606		219	231	216	222	6.48074
	100	50	45	56	50.3333	4.49691		70	78	65	71	5.35413
	110	49	53	58	53.3333	3.68179		66	62	67	65	2.16025
	120	44	42	48	44.6667	2.49444		67	64	74	68.3333	4.18994
		si-MCT1						si-MCT1+Lac
	Time : h				Mean	SD					Mean	SD
	10	111	115	104	110	4.54606		95	93	99	95.6667	2.49444
	20	105	96	100	100.333	3.68179		93	96	90	93	2.44949
	30	106	97	104	102.333	3.85861		90	89	94	91	2.16025
	40	73	77	67	72.3333	4.10961		61	57	64	60.6667	2.86744
	50	72	78	70	73.3333	3.39935		60	57	65	60.6667	3.29983
	60	76	70	79	75	3.74166		62	64	57	61	2.94392
	70	207	218	199	208	7.78888		183	189	175	182.333	5.73488
	80	210	225	208	214.333	7.58654		175	172	166	171	3.74166
	90	209	203	212	208	3.74166		172	179	164	171.667	6.12826
	100	66	59	71	65.3333	4.92161		53	59	46	52.6667	5.31246
	110	63	61	68	64	2.94392		54	58	46	52.6667	4.98888
	120	61	69	56	62	5.35413		48	42	52	47.3333	4.10961
		si-MCT1+Lac+shHNR						si-MCT1+Fer-1
	Time : h				Mean	SD					Mean	SD
	10	105	112	100	105.667	4.92161		93	87	94	91.3333	3.09121
	20	94	94	103	97	4.24264		96	94	97	95.6667	1.24722
	30	102	95	106	101	4.54606		93	89	94	92	2.16025
	40	67	61	73	67	4.89898		63	61	67	63.6667	2.49444
	50	66	60	72	66	4.89898		64	69	60	64.3333	3.68179
	60	69	64	74	69	4.08248		65	61	69	65	3.26599
	70	199	205	212	205.333	5.31246		178	168	184	176.667	6.59966
	80	197	190	208	198.333	7.4087		175	168	187	176.667	7.84573
	90	195	197	210	200.667	6.64998		176	186	164	175.333	8.99383
	100	59	52	65	58.6667	5.31246		55	46	57	52.6667	4.78423
	110	60	65	58	61	2.94392		56	57	50	54.3333	3.09121
	120	59	54	60	57.6667	2.62467		53	47	58	52.6667	4.49691
